# Supplementary material for: Nuclear Isoforms of Neurofibromin Are Required for Proper Spindle Organization and Chromosome Segregation
Source: Cells. 2020 Oct 23;9(11):2348. doi: 10.3390/cells9112348 (PMC7690890; doi:10.3390/cells9112348)
Supplement: Supplementary file 1 [file cells-09-02348-s001.zip]

Archive with 5 entries (4 files):
- cells-887858-supplementary-for publication/
- cells-887858-supplementary-for publication/cells-887858-supplementary-for publication.pdf
- cells-887858-supplementary-for publication/SV1.SF268.avi
- cells-887858-supplementary-for publication/SV2.SF268 deltaNLS.avi
- cells-887858-supplementary-for publication/SV3.SF268_NLS.avi
